# Supplementary material for: Dissecting the Impact of Genetic Background on Oncogenic Response to Radiation Exposure in the Ptch1+/− Mouse Model
Source: Cells. 2024 Nov 19;13(22):1912. doi: 10.3390/cells13221912 (PMC11593216; doi:10.3390/cells13221912)
Supplement: Supplementary file 1 [file cells-13-01912-s001.zip]

Archive with 1 entries (1 files):
- cells-3269236-supplementary.tif
